# Supplementary material for: Cannabigerol Induces Autophagic Cell Death by Inhibiting EGFR-RAS Pathways in Human Pancreatic Ductal Adenocarcinoma Cell Lines
Source: Int J Mol Sci. 2024 Feb 7;25(4):2001. doi: 10.3390/ijms25042001 (PMC10888274; doi:10.3390/ijms25042001)
Supplement: Supplementary file 1 [file ijms-25-02001-s001.zip]

Archive with 1 entries (1 files):
- Suppl Figure 1.tif
